# Supplementary material for: Association of Continuity of General Practitioner Care with Utilisation of General Practitioner and Specialist Services in China: A Mixed-Method Study
Source: Healthcare (Basel). 2021 Sep 13;9(9):1206. doi: 10.3390/healthcare9091206 (PMC8465206; doi:10.3390/healthcare9091206)
Supplement: Supplementary file 1 [file healthcare-09-01206-s001.zip]

Archive with 1 entries (1 files):
- healthcare-1312068-supplementary.pdf
